# Supplementary material for: Changing local recombination patterns in Arabidopsis by CRISPR/Cas mediated chromosome engineering
Source: Nat Commun. 2020 Sep 4;11:4418. doi: 10.1038/s41467-020-18277-z (PMC7474074; doi:10.1038/s41467-020-18277-z)
Supplement: Supplementary file 3 — Source Data [file 41467_2020_18277_MOESM3_ESM.zip]

Archive with 115 entries (115 files):
- Figure 1_Sequencing of rknob junctions/KnobP1_15I3_35-CS352_2.ab1
- Figure 1_Sequencing of rknob junctions/KnobP1_15I3_35-CS352_2.fas
- Figure 1_Sequencing of rknob junctions/KnobP1_15I3_35-CS352_2.scf
- Figure 1_Sequencing of rknob junctions/KnobP1_15I3_35-CS352_2.seq
- Figure 1_Sequencing of rknob junctions/KnobP1_15I5_35-CS420_2.ab1
- Figure 1_Sequencing of rknob junctions/KnobP1_15I5_35-CS420_2.fas
- Figure 1_Sequencing of rknob junctions/KnobP1_15I5_35-CS420_2.scf
- Figure 1_Sequencing of rknob junctions/KnobP1_15I5_35-CS420_2.seq
- Figure 1_Sequencing of rknob junctions/KnobP1_20I3_18-CS352_1.ab1
- Figure 1_Sequencing of rknob junctions/KnobP1_20I3_18-CS352_1.fas
- Figure 1_Sequencing of rknob junctions/KnobP1_20I3_18-CS352_1.scf
- Figure 1_Sequencing of rknob junctions/KnobP1_20I3_18-CS352_1.seq
- Figure 1_Sequencing of rknob junctions/KnobP1_20I3_19-CS352_1.ab1
- Figure 1_Sequencing of rknob junctions/KnobP1_20I3_19-CS352_1.fas
- Figure 1_Sequencing of rknob junctions/KnobP1_20I3_19-CS352_1.scf
- Figure 1_Sequencing of rknob junctions/KnobP1_20I3_19-CS352_1.seq
- Figure 1_Sequencing of rknob junctions/KnobP1_20I3_30-CS352_1.ab1
- Figure 1_Sequencing of rknob junctions/KnobP1_20I3_30-CS352_1.fas
- Figure 1_Sequencing of rknob junctions/KnobP1_20I3_30-CS352_1.scf
- Figure 1_Sequencing of rknob junctions/KnobP1_20I3_30-CS352_1.seq
- Figure 1_Sequencing of rknob junctions/KnobP1_20I3_31-CS352_1.ab1
- Figure 1_Sequencing of rknob junctions/KnobP1_20I3_31-CS352_1.fas
- Figure 1_Sequencing of rknob junctions/KnobP1_20I3_31-CS352_1.scf
- Figure 1_Sequencing of rknob junctions/KnobP1_20I3_31-CS352_1.seq
- Figure 1_Sequencing of rknob junctions/KnobP1_20I3_32-CS352_1.ab1
- Figure 1_Sequencing of rknob junctions/KnobP1_20I3_32-CS352_1.fas
- Figure 1_Sequencing of rknob junctions/KnobP1_20I3_32-CS352_1.scf
- Figure 1_Sequencing of rknob junctions/KnobP1_20I3_32-CS352_1.seq
- Figure 1_Sequencing of rknob junctions/KnobP1_20I3_33-CS352_1.ab1
- Figure 1_Sequencing of rknob junctions/KnobP1_20I3_33-CS352_1.fas
- Figure 1_Sequencing of rknob junctions/KnobP1_20I3_33-CS352_1.scf
- Figure 1_Sequencing of rknob junctions/KnobP1_20I3_33-CS352_1.seq
- Figure 1_Sequencing of rknob junctions/KnobP1_20I3_3-CS352_1.ab1
- Figure 1_Sequencing of rknob junctions/KnobP1_20I3_3-CS352_1.fas
- Figure 1_Sequencing of rknob junctions/KnobP1_20I3_3-CS352_1.scf
- Figure 1_Sequencing of rknob junctions/KnobP1_20I3_3-CS352_1.seq
- Figure 1_Sequencing of rknob junctions/KnobP1_20I3_4-CS352_1.ab1
- Figure 1_Sequencing of rknob junctions/KnobP1_20I3_4-CS352_1.fas
- Figure 1_Sequencing of rknob junctions/KnobP1_20I3_4-CS352_1.scf
- Figure 1_Sequencing of rknob junctions/KnobP1_20I3_4-CS352_1.seq
- Figure 1_Sequencing of rknob junctions/KnobP1_20I5_18-CS420_1.ab1
- Figure 1_Sequencing of rknob junctions/KnobP1_20I5_18-CS420_1.fas
- Figure 1_Sequencing of rknob junctions/KnobP1_20I5_18-CS420_1.scf
- Figure 1_Sequencing of rknob junctions/KnobP1_20I5_18-CS420_1.seq
- Figure 1_Sequencing of rknob junctions/KnobP1_20I5_19-CS420_1.ab1
- Figure 1_Sequencing of rknob junctions/KnobP1_20I5_19-CS420_1.fas
- Figure 1_Sequencing of rknob junctions/KnobP1_20I5_19-CS420_1.scf
- Figure 1_Sequencing of rknob junctions/KnobP1_20I5_19-CS420_1.seq
- Figure 1_Sequencing of rknob junctions/KnobP1_20I5_30-CS420_1.ab1
- Figure 1_Sequencing of rknob junctions/KnobP1_20I5_30-CS420_1.fas
- Figure 1_Sequencing of rknob junctions/KnobP1_20I5_30-CS420_1.scf
- Figure 1_Sequencing of rknob junctions/KnobP1_20I5_30-CS420_1.seq
- Figure 1_Sequencing of rknob junctions/KnobP1_20I5_31-CS420_1.ab1
- Figure 1_Sequencing of rknob junctions/KnobP1_20I5_31-CS420_1.fas
- Figure 1_Sequencing of rknob junctions/KnobP1_20I5_31-CS420_1.scf
- Figure 1_Sequencing of rknob junctions/KnobP1_20I5_31-CS420_1.seq
- Figure 1_Sequencing of rknob junctions/KnobP1_20I5_32-CS420_1.ab1
- Figure 1_Sequencing of rknob junctions/KnobP1_20I5_32-CS420_1.fas
- Figure 1_Sequencing of rknob junctions/KnobP1_20I5_32-CS420_1.scf
- Figure 1_Sequencing of rknob junctions/KnobP1_20I5_32-CS420_1.seq
- Figure 1_Sequencing of rknob junctions/KnobP1_20I5_33-CS420_1.ab1
- Figure 1_Sequencing of rknob junctions/KnobP1_20I5_33-CS420_1.fas
- Figure 1_Sequencing of rknob junctions/KnobP1_20I5_33-CS420_1.scf
- Figure 1_Sequencing of rknob junctions/KnobP1_20I5_33-CS420_1.seq
- Figure 1_Sequencing of rknob junctions/KnobP1_20I5_3-CS420_1.ab1
- Figure 1_Sequencing of rknob junctions/KnobP1_20I5_3-CS420_1.fas
- Figure 1_Sequencing of rknob junctions/KnobP1_20I5_3-CS420_1.scf
- Figure 1_Sequencing of rknob junctions/KnobP1_20I5_3-CS420_1.seq
- Figure 1_Sequencing of rknob junctions/KnobP1_20I5_4-CS420_1.ab1
- Figure 1_Sequencing of rknob junctions/KnobP1_20I5_4-CS420_1.fas
- Figure 1_Sequencing of rknob junctions/KnobP1_20I5_4-CS420_1.scf
- Figure 1_Sequencing of rknob junctions/KnobP1_20I5_4-CS420_1.seq
- Figure 1_Sequencing of rknob junctions/KnobP1_26I3_12-CS352_2.ab1
- Figure 1_Sequencing of rknob junctions/KnobP1_26I3_12-CS352_2.fas
- Figure 1_Sequencing of rknob junctions/KnobP1_26I3_12-CS352_2.scf
- Figure 1_Sequencing of rknob junctions/KnobP1_26I3_12-CS352_2.seq
- Figure 1_Sequencing of rknob junctions/KnobP1_26I3_15-CS352_2.ab1
- Figure 1_Sequencing of rknob junctions/KnobP1_26I3_15-CS352_2.fas
- Figure 1_Sequencing of rknob junctions/KnobP1_26I3_15-CS352_2.scf
- Figure 1_Sequencing of rknob junctions/KnobP1_26I3_15-CS352_2.seq
- Figure 1_Sequencing of rknob junctions/KnobP1_26I3_19-CS352_2.ab1
- Figure 1_Sequencing of rknob junctions/KnobP1_26I3_19-CS352_2.fas
- Figure 1_Sequencing of rknob junctions/KnobP1_26I3_19-CS352_2.scf
- Figure 1_Sequencing of rknob junctions/KnobP1_26I3_19-CS352_2.seq
- Figure 1_Sequencing of rknob junctions/KnobP1_26I5_12-CS420_2.ab1
- Figure 1_Sequencing of rknob junctions/KnobP1_26I5_12-CS420_2.fas
- Figure 1_Sequencing of rknob junctions/KnobP1_26I5_12-CS420_2.scf
- Figure 1_Sequencing of rknob junctions/KnobP1_26I5_12-CS420_2.seq
- Figure 1_Sequencing of rknob junctions/KnobP1_26I5_15-CS420_2.ab1
- Figure 1_Sequencing of rknob junctions/KnobP1_26I5_15-CS420_2.fas
- Figure 1_Sequencing of rknob junctions/KnobP1_26I5_15-CS420_2.scf
- Figure 1_Sequencing of rknob junctions/KnobP1_26I5_15-CS420_2.seq
- Figure 1_Sequencing of rknob junctions/KnobP1_26I5_19-CS420_2.ab1
- Figure 1_Sequencing of rknob junctions/KnobP1_26I5_19-CS420_2.fas
- Figure 1_Sequencing of rknob junctions/KnobP1_26I5_19-CS420_2.scf
- Figure 1_Sequencing of rknob junctions/KnobP1_26I5_19-CS420_2.seq
- Figure 1_Sequencing of rknob junctions/KnobP1_27I3_18-CS352_2.ab1
- Figure 1_Sequencing of rknob junctions/KnobP1_27I3_18-CS352_2.fas
- Figure 1_Sequencing of rknob junctions/KnobP1_27I3_18-CS352_2.scf
- Figure 1_Sequencing of rknob junctions/KnobP1_27I3_18-CS352_2.seq
- Figure 1_Sequencing of rknob junctions/KnobP1_27I5_18-CS420_2.ab1
- Figure 1_Sequencing of rknob junctions/KnobP1_27I5_18-CS420_2.fas
- Figure 1_Sequencing of rknob junctions/KnobP1_27I5_18-CS420_2.scf
- Figure 1_Sequencing of rknob junctions/KnobP1_27I5_18-CS420_2.seq
- Figure 1_Sequencing of rknob junctions/KnobP1_7I3_38-CS352_2.ab1
- Figure 1_Sequencing of rknob junctions/KnobP1_7I3_38-CS352_2.fas
- Figure 1_Sequencing of rknob junctions/KnobP1_7I3_38-CS352_2.scf
- Figure 1_Sequencing of rknob junctions/KnobP1_7I3_38-CS352_2.seq
- Figure 1_Sequencing of rknob junctions/KnobP1_7I5_38-CS420_2.ab1
- Figure 1_Sequencing of rknob junctions/KnobP1_7I5_38-CS420_2.fas
- Figure 1_Sequencing of rknob junctions/KnobP1_7I5_38-CS420_2.scf
- Figure 1_Sequencing of rknob junctions/KnobP1_7I5_38-CS420_2.seq
- Raw data Figure 3.xlsx
- SourceData Fish rknob-1.png
- SourceData Fish wild type.png
