# Supplementary material for: Changing local recombination patterns in Arabidopsis by CRISPR/Cas mediated chromosome engineering
Source: Nat Commun. 2020 Sep 4;11:4418. doi: 10.1038/s41467-020-18277-z (PMC7474074; doi:10.1038/s41467-020-18277-z)
Supplement: Supplementary file 3 — Source Data [file 41467_2020_18277_MOESM3_ESM.zip › Figure 1_Sequencing of rknob junctions/KnobP1_20I5_3-CS420_1.fas]

>42005566.seq - ID: Knob P1_20 I5_3-CS420_1 on 2019/3/7-16:37:33 automatically edited with PhredPhrap, start with base no.: 28  Internal Params: Windowsize: 20, Goodqual: 19, Badqual: 10, Minseqlength: 50, nbadelimit: 1
annGCACTTGGTgGTCGCCAGTAATGTCTAGTAGGGGCCATTTATCGAAGATGGGTACATTTGCCTTTCTCGCAGATAATTTTGGGCATTCTGTATTATCAACTCGAATAGTACTGAAAGTGGTGTAAAAGTAGCAATATAAATAAGAAATTTGAAGTAAACCAGAAAACTAGGATCGAACCTCGCAAATGGGAACAGACTTGAGATAGTGATAGAATGGGAACCCTAATACTCTGGAACACTAAAGAGGGGTGGGACCCATCGTCTCATTATGTCCTACAATTAAAACAGAAATTGAAATCCCCAAACCGTGTTTGAATTATTCTTCAACATTGGGTGACAATAAATGTATTTATTGCTTTTGCCCTCGTGAAGATTAATTAGGGCATAAATTGTATTTGTAACTTCCACTTCTTCTTATTTCATAGATCTGACAATTTTATTTACCCTAAAAAAATTGCTTCGTCGTCTTCGTTGTCGTCAACTCCCTTACCTTCGCTGATGAAAGACAAAAAGTTGAGAAACTGGGCGGAGCTTCCGTCCAAGTTGACGTCATCGATTCTACTTCGTCTTGGCGCTATTGAGATACTTCAAAACGCTCAAAAAGTGTGCAAACCGTGGCATCGAGTCTGCAAAGACCCCTCGATGTGGCGGAAGATCGACATAGATAACCGCAATGnna
