# Supplementary material for: Changing local recombination patterns in Arabidopsis by CRISPR/Cas mediated chromosome engineering
Source: Nat Commun. 2020 Sep 4;11:4418. doi: 10.1038/s41467-020-18277-z (PMC7474074; doi:10.1038/s41467-020-18277-z)
Supplement: Supplementary file 3 — Source Data [file 41467_2020_18277_MOESM3_ESM.zip › Raw data Figure 3.xlsx]

## Sheet: Tabelle1
F1-Analysis
rknob x Ler-1								Col-0 x Ler-1
Interval	I1	I2	I3	I4	I6			Interval	I1	I2	I3	I4	I6
location 1	1182519	1612303	1942212	2270432	2783487			location 1	1182519	1612303	1874920	2125358	2783487
location 2	1612303	1942212	2270432	2520870	3165807			location 2	1612303	1874920	2125358	2453578	3165807
Interval size	429784	329909	328220	250438	382320			Interval size	429784	262617	250438	328220	382320
Interval size MB	0.429784	0.329909	0.32822	0.250438	0.38232			Interval size MB	0.429784	0.262617	0.250438	0.32822	0.38232
Non-recombinants	52	53	53	53	53			Non-recombinants	89	90	90	90	87
Recombinants	2	1	1	1	1			Recombinants	1	0	0	0	3
Total number	54	54	54	54	54			Total number	90	90	90	90	90
M	0.037037	0.0185185	0.0185185	0.0185185	0.0185185			M	0.0111111	0	0	0	0.0333333
cM	3.7037	1.85185	1.85185	1.85185	1.85185			cM	1.11111	0	0	0	3.33333
cM/Mb	8.61759	5.61322	5.64211	7.39445	4.84372			cM/Mb	2.58528	0	0	0	8.7187
F2-Analysis
rknob x Ler-1								Col-0 x Ler-1
Interval	I1	I2	I3	I4	I5	I6		Interval	I1	I2	I3	I4	I5	I6
location 1	1182519	1612303	1942212	2270432	2520870	2783487		location 1	1182519	1612303	1874920	2125358	2453578	2783487
location 2	1612303	1942212	2270432	2520870	2783487	3165807		location 2	1612303	1874920	2125358	2453578	2783487	3165807
Interval size	429784	329909	328220	250438	262617	382320		Interval size	429784	262617	250438	328220	329909	382320
Interval size MB	0.429784	0.329909	0.32822	0.250438	0.262617	0.38232		Interval size MB	0.429784	0.262617	0.250438	0.32822	0.329909	0.38232
Non-recombinants	189	191	184	196	194	198		Non-recombinants	192	200	200	200	200	199
Recombinants	9	7	14	2	4	0		Recombinants	8	0	0	0	0	1
Total number	198	198	198	198	198	198		Total number	200	200	200	200	200	200
M	0.0454545	0.0353535	0.0707071	0.010101	0.020202	0		M	0.04	0	0	0	0	0.005
cM	4.54545	3.53535	7.07071	1.0101	2.0202	0		cM	4	0	0	0	0	0.5
cM/Mb	10.5761	10.7161	21.5426	4.03334	7.69258	0		cM/Mb	9.307	0	0	0	0	1.3078
